# Supplementary material for: Impact of Ectropis grisescens Warren (Lepidoptera: Geometridae) Infestation on the Tea Plant Rhizosphere Microbiome and Its Potential for Enhanced Biocontrol and Plant Health Management
Source: Insects. 2025 Apr 14;16(4):412. doi: 10.3390/insects16040412 (PMC12027819; doi:10.3390/insects16040412)
Supplement: Supplementary file 1 [file insects-16-00412-s001.zip]

Archive with 1 entries (1 files):
- insects-3517371-supplementary.pdf
